# Supplementary material for: Influence of various chilling methods on the sustainable beef production based on high voltage electrical stimulation
Source: PLoS One. 2021 Nov 3;16(11):e0240639. doi: 10.1371/journal.pone.0240639 (PMC8565759; doi:10.1371/journal.pone.0240639)
Supplement: S1 Dataset — (XLS) [file pone.0240639.s001.xls]

## Sheet: Arkusz1
	1	2	3	4	5	6	7	8	9	10	11	12	13	14	15
	1	1	1	1	1	1	1	1	1	1	1	1	1	1	1
	3.5	3.5	3.5	3.5	3.5	3.5	3.5	3.5	3.5	3.5	3.5	3.5	3.5	3.5	3.5
	8.5	5.5	3.5	7	8.5	9	8.5	8	7	7	7	8	7.5	7.5	8.5
	24	24	24	24	24	24	24	24	24	24	24	24	24	24	24
	1.5	1.1	1.2	1.1	0.7	0.7	2	1.4	1.4	1.7	1.5	2	3.8	0.8	0.8
	36.6	37.3	39.1	38.2	38.4	38.7	38.2	38.4	38.2	37.9	38.5	38.9	38.6	38.6	38.8
	17.3	25.3	18.5	17.8	17.3	23.8	18.2	23.8	18.1	19.3	20.4	25.2	25.7	18.1	35.7
	8.7	16.5	8.5	10.1	8.1	14.4	7.5	18.4	10.3	11.1	10.3	19.6	11.9	10.4	25.3
	1.5	1.1	1.2	1.1	0.7	0.7	2	1.4	1.4	1.7	1.5	2	3.8	0.8	0.8
	1	2	3	4	5	6	7	8	9	10	11	12	śr. Szybka. Brakoniecki	śr. Szybka. Jakub	śr. Przysp. Jakub
1	36.6	37.3	39.1	38.2	38.4	38.7	38.4	38.2	37.9	38.5	38.6	38.8	38.225	38.2	38.1
3.5	17.3	25.3	18.5	17.8	17.3	23.8	23.8	18.1	19.3	20.4	18.1	35.7	21.2833	18.2	19.07
8.5	8.7	16.5	8.5	10.1	8.1	14.4	18.4	10.3	11.1	10.3	10.4	25.3	12.675	7.5	17.47
24	1.5	1.1	1.2	1.1	0.7	0.7	1.4	1.4	1.7	1.5	0.8	0.8	1.15833	2	4.66
	1	2	3	4	5	6	7	8	9	10	11	12	13	14	15	16	17	18	19	20	21	22	23	24	średnia Jakub
1	39	37	38	36.1	37.6	40	41.6	37.3	37.3	39.2	39.5	39.5	37.9	37.4	38	37.3	38.3	37.4	38.3	37	38.3	36.7	36.9	37.6	38.05
4	19.6	18.4	20	19.1		17.8	20.5	20.3	19.9	22.5	19.6	18.9		17.5	19.9	18.5	19	17.8	20.1	18.3	17.6	17.2	18.6	18.4	19.0682
6	17.1		18.1		18.2	16.7	17.2	17.8	18.1	19.4	17.2	17.2	19.9	16.8	17.9	17.1	18.2	16.4	18.6	16.9	16.1	15.5	16.9	17	17.4682
24		5.2	5.5	6.2	5.4		5.2	4.1	4.9	5.1	4.4	5.8	5	5	4.5	4.6	4.5	4.6	4	3.7	3.6	3.6	3.8	3.8	4.65909

## Sheet: Chilling methods
	Slow methods						Accelerated methods						Fast methods
	t-1h	t-3,5h	t- 8h	t-24h			t-1h	t-3,5h	t- 8h	t-24h			t-1h	t-3,5h	t- 8h	t-24h
	38.4	34.9	22.9	5.5			38	22.9	12.9	3.5			39.7	18.5	10	1.8
	39.5	37.1	23.5	4.5			39.3	25.1	13.8	3.3			39.9	20.3	9	1.7
	39.5	34.2	23.5	4.2			38.5	23.2	13.5	3.4			38.8	20.5	8.5	0.8
	39.8	35	23.3	4.5			39.2	23.5	14.3	3.5			40	17.1	9	0.9
	39.7	34.9	25.3	5.1			38	24.9	10.5	4			39.5	16.9	8.5	1.7
	39.9	36.7	27.1	4.9			39.4	27.7	12.1	4.6			38.2	16.8	9.3	1.5
	38.8	35.6	24.1	5			38.8	27.6	14.1	4			37.5	19.2	11.8	1.8
	40	34.2	23.5	5.4			38.5	23.2	14.5	4.4			38	18.37	12.9	1.7
	40.1	34.7	23.6	5.1			38.3	22.7	14	3.6			39	17	10.7	2
	38.9	33.2	24.8	4.9			37.3	22.9	8.8	4.7			38.3	17.5	12.9	1.8
	39	35.7	25	4			38	22.7	10	3.7			37.3	18.3	10.2	2.1
	39	33.8	23.9	5.1			37.5	23.8	9	4			38	20.8	11	0.9
	38.7	37.1	25.9	5			38.7	28.5	8.9	3.4			37.5	18.9	9.7	0.6
	39.6	33.7	24.5	4.8			39.4	28.3	9	3.3			38.5	21.7	9.8	0.9
	38.5	34.7	22.9	5.3			38.5	26.9	8.5	4.7			39.4	18.9	11.6	0.5
	39.2	35.5	27.3	4.7			38.2	23.5	9.3	4.7			38.3	18.2	10.5	0.7
	39	36.5	26.8	4.8			38.7	23.5	11.8	3.3			37	17.7	9.7	1.9
	39.3	36.5	24.9	4.9			38.1	24.5	12.9	3.3			38.2	17.2	9.8	1.7
	39	38.2	27.7	4.5			39	28.7	10.7	3.8			39.3	17	10.8	2
	37.8	35.4	22.9	5.3			37.8	23.4	12.9	4.2			39	18.8	11.7	1.9
	38.7	35.4	28	4.6			40	27.8	10.2	3.4			37.5	18.4	11.5	0.6
	38.3	35.9	26.5	4.7			40.1	26.9	12.5	4			38.5	17.5	12	0.7
	37.3	36.3	25.7	4.5			38.9	27.3	9.7	3.5			38	17.9	10.8	0.9
	38	35.5	27.3	5.1			39	27.9	9.8	4			36.5	17	9.5	1.8
	37.5	36.8	24.8	4.3			39	27.8	12.8	3.3			37	17.4	9.7	1.9
	38	35.8	26.7	4.4			39.7	23.8	13.7	3.8			37.3	17.23	8.9	1.5
	38	36.9	27.9	5.2			38	28	14.9	3.7			37.1	17.38	10.5	1.6
	38.3	37.1	26.7	4.3			38.3	28.1	14	3.5			38	17.12	10	0.8
	37.8	36.2	25.4	5.1			37.6	28.5	13.4	4			37.4	16.5	9.2	1.7
	38.5	37.5	26.5	4.2			38.2	27.5	14.5	3.5			37.2	17	9.5	1.5
	38.8033	35.7	25.2967	4.79667			38.6	25.7033	11.9	3.80333			38.1967	18.1033	10.3	1.39667

## Sheet: pH (ES NES) + chillig methods
					SLOW METHOD
		Heifers ES					Cows ES -						Bulls ES						Haifers NES					Cows NES						Bulls NES (n=15)
	2/3h	2h	6h	24h		2/3h	2h	6h	24h			2/3h	2h	6h	24h			2/3h	2h	6h	24h		2/3h	2h	6h	24h			2/3h	2h	6h	24h
	6.98	5.92	5.78	5.59		6.99	6.13	5.84	5.6			6.9	6.08	5.85	5.7			6.99	6.6	6.4	5.8		7.04	6.85	6.39	5.8			6.94	6.58	6.57	5.94
	7.01	5.96	5.76	5.62		7.03	6.15	5.75	5.62			6.85	6.1	5.83	5.65			6.96	6.69	6.39	5.74		6.99	6.89	6.68	5.75			6.82	6.67	6.6	5.78
	7	5.99	5.81	5.65		7.2	6.1	5.83	5.65			6.87	6.05	5.85	5.71			6.97	6.62	6.39	5.6		7.13	6.84	6.65	5.81			7.1	6.61	6.57	5.67
	6.95	6.1	5.8	5.67		7	6.1	5.84	5.67			6.93	6.03	5.79	5.7			7.08	6.57	6.6	5.79		6.82	6.9	6.86	5.7			6.82	6.65	6.61	5.73
	6.96	5.98	5.81	5.55		6.98	6.09	5.85	5.55			6.85	6.03	5.75	5.7			7.02	6.55	6.35	5.68		7.02	6.83	6.65	5.7			6.93	6.55	6.42	5.74
	7.03	5.86	5.71	5.7		7.03	6.15	5.73	5.7			6.86	6.05	5.79	5.69			6.99	6.71	6.53	5.88		6.91	6.88	6.57	5.82			6.91	6.58	6.67	5.82
	7	5.91	5.95	5.72		7	6.11	5.75	5.7			6.79	6.01	5.71	5.71			7.02	6.57	6.56	5.85		6.99	6.89	6.6	5.79			6.69	6.61	6.51	5.69
	6.94	5.93	5.59	5.68		6.94	6	5.79	5.68			6.91	5.99	5.85	5.7			6.97	6.55	6.37	5.67		6.9	6.75	6.69	5.7			6.93	6.77	6.49	5.66
	6.89	5.87	5.58	5.65		6.91	6.07	5.7	5.65			6.89	5.98	5.76	5.73			7.1	6.65	6.41	5.73		7.11	6.9	6.71	5.71			6.91	6.67	6.52	5.79
	6.95	5.91	5.97	5.62		6.95	6.11	5.79	5.62			6.85	6	5.85	5.71			6.93	6.6	6.32	5.74		6.86	6.88	6.59	5.74			6.95	6.61	6.6	5.85
	6.97	6.08	5.71	5.6		6.97	6.08	5.71	5.6			6.9	6.02	5.89	5.7			6.96	6.58	6.37	5.72		6.98	6.87	6.6	5.7			6.9	6.72	6.51	5.8
	6.93	6.1	5.75	5.53		6.93	6.1	5.75	5.53			6.95	6.03	5.8	5.7			7.09	6.59	6.37	5.79		7.1	6.86	6.57	5.67			6.92	6.7	6.47	5.83
	6.85	6.05	5.7	5.71		6.85	6.15	5.76	5.71			6.81	5.99	5.87	5.68			6.99	6.64	6.41	5.61		7.12	6.85	6.71	5.73			6.85	6.69	6.5	5.79
	6.89	6.03	5.69	5.7		6.96	6.1	5.85	5.7			6.82	6.04	5.88	5.69			7.12	6.61	6.35	5.73		7	6.87	6.59	5.84			6.99	6.75	6.52	5.78
	6.94	6.03	5.71	5.63		6.95	6.08	5.87	5.63			6.78	6.07	5.81	5.7			7.1	6.6	6.51	5.65		7.1	6.93	6.57	5.82			6.95	6.68	6.58	5.8
	6.95267	5.98133	5.75467	5.64133		6.97933	6.10133	5.78733	5.64067			6.864	6.03133	5.81867	5.698			7.02	6.61	6.42	5.73		7.00467	6.866	6.62867	5.752			6.90733	6.656	6.54267	5.778
			ACCELERATED METHODS
		Haifers ES - Ost. (n=10)					Cows ES - Ost. (n=10)						Bulls ES - Ost. (n=10)
	2/3h	2h	6h	24h		2/3h	2h	6h	24h			2/3h	2h	6h	24h
	7.1	6.01	5.7	5.56		6.95	6.02	5.7	5.63			6.86	6.1	5.9	5.85
	7.05	6.1	5.71	5.54		6.95	6.16	5.89	5.59			6.97	5.93	5.92	5.76
	6.98	5.98	5.73	5.62		6.95	6.02	5.82	5.65			6.81	5.96	5.84	5.59
	7.03	6.03	5.71	5.64		7.03	6.1	5.8	5.72			6.88	5.95	5.8	5.68
	7.02	6.03	5.85	5.56		7.1	6.02	5.6	5.65			7	6.14	6.05	5.87
	7.05	5.97	5.7	5.55		7	6.03	5.76	5.75			6.91	6.06	5.72	5.71
	6.95	5.98	5.72	5.6		6.98	6.07	5.76	5.65			6.8	5.98	5.87	5.63
	6.88	5.98	5.7	5.7		6.86	6.02	5.86	5.7			6.82	6.14	5.99	5.79
	7.05	6.02	5.75	5.72		6.95	6.07	5.85	5.62			7	5.94	5.69	5.63
	6.9	6.04	5.75	5.5		7.05	6.04	5.8	5.58			6.88	6.14	5.88	5.75
	7.001	6.014	5.732	5.599		6.982	6.055	5.784	5.654			6.893	6.034	5.866	5.726
				FAST METHODS
		Heifers ES (n=15)					Cows ES - (n=15)						Bulls ES (n=15)						Heifers NES (n=15)					Cows NES - (n=15)						Bulls NES (n=15)
	2/3h	2h	6h	24h		2/3h	2h	6h	24h			2/3h	2h	6h	24h			2/3h	2h	6h	24h		2/3h	2h	6h	24h			2/3h	2h	6h	24h
	6.88	6.28	5.97	5.69		6.99	6.43	6.04	5.8			6.9	6.28	5.97	5.69			6.91	6.7	6.4	5.8		7.04	6.85	6.39	5.7			6.94	6.68	6.57	5.84
	6.92	6.24	5.86	5.72		7.03	6.35	5.95	5.62			6.85	6.4	6.05	5.71			6.9	6.59	6.39	5.84		6.99	6.71	6.68	5.75			6.92	6.67	6.6	5.78
	6.9	6.3	6.01	5.65		7.2	6.3	5.9	5.75			6.87	6.35	5.95	5.7			6.95	6.6	6.59	5.76		7.13	6.84	6.65	5.81			7.1	6.71	6.5	5.67
	6.95	6.3	5.99	5.67		7	6.2	5.84	5.67			6.93	6.43	5.99	5.7			6.81	6.79	6.6	5.79		6.82	6.8	6.86	5.7			6.82	6.65	6.61	5.73
	6.86	6.28	5.81	5.85		6.98	6.19	5.85	5.85			6.85	6.33	5.85	5.7			6.99	6.65	6.55	5.68		7.02	6.83	6.65	5.68			6.99	6.75	6.42	5.74
	6.9	6.16	6.05	5.7		7.03	6.25	5.83	5.7			6.96	6.25	5.99	5.7			6.85	6.61	6.53	5.88		6.91	6.78	6.77	5.82			6.91	6.68	6.67	5.82
	6.9	6.19	5.95	5.72		7.1	6.21	6.01	5.7			6.99	6.39	6.02	5.65			6.9	6.57	6.56	5.85		6.99	6.79	6.6	5.79			7.1	6.61	6.51	5.69
	6.94	6.22	5.89	5.68		6.99	6.3	5.89	5.78			7	6.24	5.95	5.71			6.97	6.55	6.57	5.87		6.9	6.75	6.69	5.65			6.93	6.77	6.49	5.66
	6.79	6.17	5.88	5.65		6.91	6.37	5.9	5.85			6.9	6.29	5.86	5.73			6.92	6.65	6.41	5.73		7.11	6.8	6.71	5.71			6.91	6.67	6.52	5.79
	6.85	6.25	5.97	5.62		7.02	6.3	6.05	5.82			6.85	6.4	5.85	5.7			6.9	6.69	6.62	5.74		6.86	6.88	6.59	5.74			6.95	6.71	6.6	5.8
	6.77	6.18	5.91	5.69		7.08	6.28	5.91	5.69			6.9	6.42	5.89	5.7			6.8	6.68	6.57	5.72		6.98	6.8	6.68	5.7			6.9	6.75	6.51	5.8
	6.93	6.2	5.99	5.53		6.93	6.3	5.85	5.73			6.95	6.33	6.07	5.7			7.09	6.83	6.47	5.89		7.1	6.86	6.57	5.6			6.92	6.79	6.47	5.83
	6.75	6.25	5.95	5.71		6.95	6.25	5.96	5.79			6.91	6.41	5.87	5.68			6.84	6.64	6.41	5.61		7.12	6.8	6.71	5.73			6.85	6.69	6.5	5.64
	6.89	6.3	5.89	5.7		7.1	6.28	5.9	5.7			6.92	6.29	5.98	5.69			6.82	6.73	6.35	5.73		7	6.75	6.59	5.72			7.07	6.78	6.52	5.71
	6.84	6.23	6.07	5.73		6.95	6.27	5.87	5.63			6.98	6.39	5.91	5.7			7.05	6.7	6.51	5.75		7.1	6.83	6.57	5.7			6.95	6.68	6.5	5.8
	6.87133	6.23667	5.946	5.68733		7.01733	6.28533	5.91667	5.73867			6.91733	6.34667	5.94667	5.69667			6.91333	6.66533	6.502	5.776		7.00467	6.80467	6.64733	5.72			6.95067	6.706	6.53267	5.75333
